# Supplementary material for: Oxydromus Grube, 1855 reinstated over Ophiodromus Sars, 1862 (Polychaeta, Hesionidae)
Source: Zookeys. 2012 Nov 12;(241):21–31. doi: 10.3897/zookeys.241.3820 (PMC3559104; doi:10.3897/zookeys.241.3820)
Supplement: XML Treatment for Oxydromus [file zookeys.241.3820-treatment1.xml]

<!DOCTYPE tp:taxon-treatment
  PUBLIC "-//TaxonX//DTD Taxonomic Treatment Publishing DTD v0 20100105//EN" "tax-treatment-NSO.dtd">
<tp:taxon-treatment xmlns:tp="http://www.plazi.org/taxpub"><tp:treatment-meta><mixed-citation publication-type="journal"><person-group><name><surname>Villalobos-Guerrero</surname><given-names>Tulio F.</given-names></name><name><surname>Harris</surname><given-names>Leslie H.</given-names></name></person-group><article-title>
                    <italic>Oxydromus</italic> Grube, 1855 reinstated over 
                    <italic>Ophiodromus</italic> Sars, 1862 (Polychaeta, Hesionidae)
                </article-title><source>Zookeys</source><day>12</day><month>11</month><year>2012</year><volume>2012</volume><issue>241</issue><fpage>21</fpage><lpage>31</lpage><pub-id pub-id-type="doi">10.3897/zookeys.241.3820</pub-id></mixed-citation></tp:treatment-meta><tp:nomenclature><tp:taxon-name>
                            <tp:taxon-name-part taxon-name-part-type="genus">Oxydromus</tp:taxon-name-part>
                        </tp:taxon-name><tp:taxon-authority>Grube, 1855</tp:taxon-authority><tp:taxon-status xmlns:xlink="http://www.w3.org/1999/xlink" xlink:type="simple">reinstated</tp:taxon-status><tp:nomenclature-citation-list><tp:nomenclature-citation><tp:taxon-name>Oxydromus</tp:taxon-name><comment> Grube, 1855: 98.</comment></tp:nomenclature-citation><tp:nomenclature-citation><tp:taxon-name>Ophiodromus</tp:taxon-name><comment> Sars, 1862: 87; Pleijel, 1998: 137–143, figs. 31–33 (synonymy).</comment></tp:nomenclature-citation></tp:nomenclature-citation-list></tp:nomenclature><tp:treatment-sec sec-type="Type species"><title>Type species.</title><p><italic><tp:taxon-name>Oxydromus fasciatus</tp:taxon-name></italic> Grube, 1855, by monotypy.</p><p><italic><tp:taxon-name>Oxydromus adorsosetosus</tp:taxon-name></italic> (Hartmann-Schröder, 1985), comb. n. (basionym of <italic><tp:taxon-name>Ophiodromus adorsosetosus</tp:taxon-name></italic> Hartmann-Schröder, 1985)</p><p>Type locality: Port Lincoln, South Australia.</p><p><italic><tp:taxon-name>Oxydromus adspersus</tp:taxon-name></italic> (Grube, 1874), comb. n. (basionym of <italic><tp:taxon-name>Ophiodromus adspersus</tp:taxon-name></italic> Grube, 1874)</p><p>Type locality: Dalmatia, Croatia.</p><p><italic><tp:taxon-name>Oxydromus agilis</tp:taxon-name></italic> (Ehlers, 1864), comb. n. (basionym of <italic><tp:taxon-name>Ophiodromus agilis</tp:taxon-name></italic> Ehlers, 1864)</p><p>Type locality: Adriatic Sea.</p><p><italic><tp:taxon-name>Oxydromus angolaensis</tp:taxon-name></italic> (Hartmann-Schröder, 1974), comb. n. (basionym of <italic><tp:taxon-name>Podarke angolaensis</tp:taxon-name></italic> Hartmann-Schröder, 1974)</p><p>Type locality: Lobito, Angola.</p><p><italic><tp:taxon-name>Oxydromus angustifrons</tp:taxon-name></italic> (Grube, 1878), comb. n. (basionym of <italic><tp:taxon-name>Irma angustifrons</tp:taxon-name></italic> Grube, 1878)</p><p>Type locality: Philippines.</p><!--PageBreak--><p><italic><tp:taxon-name>Oxydromus berrisfordi</tp:taxon-name></italic> (Day, 1967), comb. n. (basionym of <italic><tp:taxon-name>Ophiodromus berrisfordi</tp:taxon-name></italic> Day, 1967)</p><p>Type locality: Walvis Bay, Namibia.</p><p><italic><tp:taxon-name>Oxydromus brevipodius</tp:taxon-name></italic> (Uchida, 2004), comb. n. (basionym of <italic><tp:taxon-name>Ophiodromus brevipodius</tp:taxon-name></italic> Uchida, 2004)</p><p>Type locality: Wakayama, Japan.</p><p><italic><tp:taxon-name>Oxydromus bunbuku</tp:taxon-name></italic> (Uchida, 2004), comb. n. (basionym of <italic><tp:taxon-name>Ophiodromus bunbuku</tp:taxon-name></italic> Uchida, 2004)</p><p>Type locality: Shikoku, Japan.</p><p><italic><tp:taxon-name>Oxydromus constrictus</tp:taxon-name></italic> (Uchida, 2004), comb. n. (basionym of <italic><tp:taxon-name>Ophiodromus constrictus</tp:taxon-name></italic> Uchida, 2004)</p><p>Type locality: Wakayama, Japan.</p><p><italic><tp:taxon-name>Oxydromus didymocerus</tp:taxon-name></italic> (Schmarda, 1861), comb. n. (basionym of <italic><tp:taxon-name>Cirrosyllis didymocerus</tp:taxon-name></italic> Schmarda, 1861)</p><p>Type locality: New South Wales, Australia.</p><p><italic><tp:taxon-name>Oxydromus fasciatus</tp:taxon-name></italic> Grube, 1855 (possible junior synonym of <italic><tp:taxon-name>Oxydromus flexuosus</tp:taxon-name></italic> (delle Chiaje, 1825))</p><p>Type locality: Adriatic Sea (Trieste) and Western Mediterranean Sea (Villefranche-sur-Mer, France).</p><p><italic><tp:taxon-name>Oxydromus fauveli</tp:taxon-name></italic> (Uchida, 2004), comb. n. (basionym of <italic><tp:taxon-name>Ophiodromus fauveli</tp:taxon-name></italic> Uchida, 2004)</p><p>Type locality: Wakayama, Japan.</p><p><italic><tp:taxon-name>Oxydromus flexuosus</tp:taxon-name></italic> (delle Chiaje, 1825) (basionym of <italic><tp:taxon-name>Nereis flexuosa</tp:taxon-name></italic> delle Chiaje, 1825)</p><p>Type locality: Gulf of Naples.</p><p><italic><tp:taxon-name>Oxydromus furcatus</tp:taxon-name></italic> (Hartmann-Schroder, 1962), comb. n. (basionym of <italic><tp:taxon-name>Podarke furcatus</tp:taxon-name></italic> Hartmann-Schroder, 1962)</p><p>Type locality: Peru.</p><p><italic><tp:taxon-name>Oxydromus guanicus</tp:taxon-name></italic> (Hoagland, 1919), comb. n. (basionym of <italic><tp:taxon-name>Podarke guanica</tp:taxon-name></italic> Hoagland, 1919)</p><p>Type locality: Guanica, Puerto Rico.</p><p><italic><tp:taxon-name>Oxydromus latifrons</tp:taxon-name></italic> (Grube, 1878), comb. n. (basionym of <italic><tp:taxon-name>Irma latifrons</tp:taxon-name></italic> Grube, 1878)</p><p>Type locality: Philippines.<!--PageBreak--></p><p><italic><tp:taxon-name>Oxydromus limicolus</tp:taxon-name></italic> (Willey, 1905), comb. n. (basionym of <italic><tp:taxon-name>Irma limicola</tp:taxon-name></italic> Willey, 1905)</p><p>Type locality: Sri Lanka.</p><p><italic><tp:taxon-name>Oxydromus longifundus</tp:taxon-name></italic> (Uchida, 2004), comb. n. (basionym of <italic><tp:taxon-name>Ophiodromus longifundus</tp:taxon-name></italic> Uchida, 2004)</p><p>Type locality: Okinawa, Japan.</p><p><italic><tp:taxon-name>Oxydromus longicirratus</tp:taxon-name></italic> (Knox and Cameron, 1971), comb. n. (basionym of <italic><tp:taxon-name>Nereimyra longicirratus</tp:taxon-name></italic> Knox and Cameron, 1971; not a senior homonym to <italic><tp:taxon-name>Oxydromus longocirratus</tp:taxon-name></italic> (Tenerelli, 1973) as <xref ref-type="bibr" rid="B33">Pleijel (1998)</xref> suggested, but this name is considered as nomen dubium)</p><p>Type locality: Melbourne, Australia.</p><p><italic><tp:taxon-name>Oxydromus microantennatus</tp:taxon-name></italic> (Hutchings and Murray, 1984), comb. n. (basyonymy of <italic><tp:taxon-name>Podarke microantennata</tp:taxon-name></italic> Hutchings and Murray, 1984)</p><p>Type locality: New South Wales, Australia.</p><p><italic><tp:taxon-name>Oxydromus minutus</tp:taxon-name></italic> (Hartmann-Schröder, 1959), comb. n. (basyonymy of <italic><tp:taxon-name>Podarke minuta</tp:taxon-name></italic> Hartmann-Schröder, 1959)</p><p>Type locality: San Juan, El Salvador.</p><p><italic><tp:taxon-name>Oxydromus mutilatus</tp:taxon-name></italic> (Treadwell, 1901), comb. n. (basyonymy of <italic><tp:taxon-name>Castalia mutilata</tp:taxon-name></italic> Treadwell, 1901)</p><p>Type locality: Puerto Rico.</p><p><italic><tp:taxon-name>Oxydromus notospinosus</tp:taxon-name></italic> (Rosito, 1983), comb. n. (basionym of <italic><tp:taxon-name>Ophiodromus notospinosus</tp:taxon-name></italic> Rosito, 1983)</p><p>Type locality: Philippines.</p><p><italic><tp:taxon-name>Oxydromus obscurus</tp:taxon-name></italic> (Verrill, 1873), comb. n. (basyonymy of <italic><tp:taxon-name>Podarke obscura</tp:taxon-name></italic> Verrill, 1873)</p><p>Type locality: Massachusetts, United States.</p><p><italic><tp:taxon-name>Oxydromus okudai</tp:taxon-name></italic> (Uchida, 2004), comb. n. (basionym of <italic><tp:taxon-name>Ophiodromus okudai</tp:taxon-name></italic> Uchida, 2004)</p><p>Type locality: Nagasaki, Japan.</p><p><italic><tp:taxon-name>Oxydromus pallidus</tp:taxon-name></italic> Claparède, 1864</p><p>Type locality: Golfe du Lion, France.</p><p><italic><tp:taxon-name>Oxydromus parapallidus</tp:taxon-name></italic> (Uchida, 2004), comb. n. (basionym of <italic><tp:taxon-name>Ophiodromus parapallidus</tp:taxon-name></italic> Uchida, 2004)</p><p>Type locality: Wakayama, Japan.</p><p><!--PageBreak--><italic><tp:taxon-name>Oxydromus pelagicus</tp:taxon-name></italic> (Rioja, 1923), comb. n. (basionym of <italic><tp:taxon-name>Ophiodromus pelagicus</tp:taxon-name></italic> Rioja, 1923)</p><p>Type locality: Pontavedra, Spain.</p><p><italic><tp:taxon-name>Oxydromus pugettensis</tp:taxon-name></italic> (Johnson, 1901), comb. n. (basyonymy of <italic><tp:taxon-name>Podarke pugettensis</tp:taxon-name></italic> Johnson, 1901) (<xref ref-type="fig" rid="F1">Figure 1</xref>)</p><p>Type locality: Washington, United States.</p><p><italic><tp:taxon-name>Oxydromus spinapandens</tp:taxon-name></italic> (Storch and Niggemann, 1967), comb. n. (basyonymy of <italic><tp:taxon-name>Podarke pugettensis spinapandens</tp:taxon-name></italic> Storch and Niggemann, 1967)</p><p>Type locality: Red Sea.</p><p><italic><tp:taxon-name>Oxydromus spinosus</tp:taxon-name></italic> (Ehlers, 1908), comb. n. (basyonymy of <italic><tp:taxon-name>Orthodromus spinosus</tp:taxon-name></italic> Ehlers, 1908)</p><p>Type locality: Angola.</p><p><italic><tp:taxon-name>Oxydromus viridescens</tp:taxon-name></italic> (Ehlers, 1864), comb. n. (basyonymy of <italic><tp:taxon-name>Podarke viridescens</tp:taxon-name></italic> Ehlers, 1864)</p><p>Type locality: Adriatic Sea.</p><p><italic><tp:taxon-name>Oxydromus vittatus</tp:taxon-name></italic> (Sars, 1862), comb. n. (basionym of <italic><tp:taxon-name>Ophiodromus vittatus</tp:taxon-name></italic> Sars, 1862)</p><p>Type locality: Norway.</p><fig id="F1" position="float" orientation="portrait"><label>Figure 1.</label><caption><p>A representative living specimen of <italic><tp:taxon-name>Oxydromus</tp:taxon-name></italic> collected in California. Species: <italic><tp:taxon-name>Oxydromus pugettensis</tp:taxon-name></italic> (Johnson, 1901) (photo: Leslie Harris).</p></caption><graphic xmlns:xlink="http://www.w3.org/1999/xlink" xlink:href="ZooKeys-241-021-g001.jpg" position="float" orientation="portrait" xlink:type="simple"/></fig></tp:treatment-sec><ref-list><ref id="B33"><mixed-citation xmlns:xlink="http://www.w3.org/1999/xlink" xlink:type="simple"><person-group><name name-style="western"><surname>Pleijel</surname><given-names>F</given-names></name></person-group> (<year>1998</year>)<article-title> Phylogeny and classification of Hesionidae (Polychaeta).</article-title><source>Zoologica Scripta </source><volume>27</volume>: <fpage>89</fpage>-<lpage>163</lpage>. doi: <ext-link ext-link-type="uri" xlink:href="http://dx.doi.org/10.1111/j.1463-6409.1998.tb00433.x" xlink:type="simple">10.1111/j.1463-6409.1998.tb00433.x</ext-link></mixed-citation></ref></ref-list></tp:taxon-treatment>
